# Supplementary material for: Machine learning approach for the prediction of postpartum hemorrhage in vaginal birth
Source: Sci Rep. 2021 Nov 19;11:22620. doi: 10.1038/s41598-021-02198-y (PMC8604915; doi:10.1038/s41598-021-02198-y)
Supplement: Supplementary file 1 — Supplementary Information. [file 41598_2021_2198_MOESM1_ESM.xlsx]

## Sheet: Sheet1
	Supplementary Material) The number of missing data for each variable
1	age (yr)	501
2	para	275
3	maternal height (cm)	90
4	maternal weight before pregnancy (kg)	201
5	maternal weight on admission of labor(kg)	691
6	pregnant gestation of labor (wk)	17
7	birth weight of baby (g)	9
8	sex of baby	14
9	the fetal position	0
10	oxytocin use before delivery	0
11	model of delivery	0
	blood loss ( n = 9894)
